# Supplementary material for: Dissecting Tumor Heterogeneity by Liquid Biopsy—A Comparative Analysis of Post-Mortem Tissue and Pre-Mortem Liquid Biopsies in Solid Neoplasias
Source: Int J Mol Sci. 2025 Aug 6;26(15):7614. doi: 10.3390/ijms26157614 (PMC12347833; doi:10.3390/ijms26157614)
Supplement: Supplementary file 1 [file ijms-26-07614-s001.zip]

Archive with 1 entries (1 files):
- ijms-3790234-supplementary.pdf
